# Supplementary material for: Investigating Vitreous Cytokines in Choroidal Melanoma
Source: Cancers (Basel). 2023 Jul 21;15(14):3701. doi: 10.3390/cancers15143701 (PMC10378009; doi:10.3390/cancers15143701)
Supplement: Supplementary file 1 [file cancers-15-03701-s001.zip]

Archive with 1 entries (1 files):
- cancers-2442556-supplementary.pdf
